# Supplementary material for: Low-Intensity Continuous Ultrasound Enhances the Therapeutic Efficacy of Curcumin-Encapsulated Exosomes Derived from Hypoxic Liver Cancer Cells via Homotropic Drug Delivery Systems
Source: Bioengineering (Basel). 2024 Nov 23;11(12):1184. doi: 10.3390/bioengineering11121184 (PMC11673775; doi:10.3390/bioengineering11121184)
Supplement: Supplementary file 1 [file bioengineering-11-01184-s001.zip]

Archive with 1 entries (1 files):
- bioengineering-3273901-supplementary.pdf
